# Supplementary material for: X-linked myopathy with excessive autophagy: characterization and therapy testing in a zebrafish model
Source: EMBO Mol Med. 2025 Feb 24;17(4):823–40. doi: 10.1038/s44321-025-00204-8 (PMC11982336; doi:10.1038/s44321-025-00204-8)
Supplement: Supplementary file 3 — Source data Fig. 1 [file 44321_2025_204_MOESM3_ESM.zip › Figure 1/1D- vma21 western blot quantification.xlsx]

## Sheet: 1D
	Quantification relative to b-actin
	Siblings	vma21Δ1/Δ1	Siblings	vma21Δ14ins21/ Δ14ins21
	0.982591	0.116098	0.801003	0.159159
	0.641325	0.084584	1.01209	0.10709
	0.739558	0.179353	0.930604	0.221039
