# Supplementary material for: X-linked myopathy with excessive autophagy: characterization and therapy testing in a zebrafish model
Source: EMBO Mol Med. 2025 Feb 24;17(4):823–40. doi: 10.1038/s44321-025-00204-8 (PMC11982336; doi:10.1038/s44321-025-00204-8)
Supplement: Supplementary file 4 — Source data Fig. 2 [file 44321_2025_204_MOESM4_ESM.zip]

Archive with 13 entries (13 files):
- Figure 2/2A- WT/2A- dorsal view.jpg
- Figure 2/2A- WT/2A- Lateral view.jpg
- Figure 2/2B/2B- dorsal view.jpg
- Figure 2/2B/2B-Lateral view.jpg
- Figure 2/2C/2C-Dorsal view.jpg
- Figure 2/2C/2C-Lateral view.jpg
- Figure 2/2D/2D-Dorsal view.jpg
- Figure 2/2D/2D-lateral view.jpg
- Figure 2/2E/Figure 2E-Bodylength.xlsx
- Figure 2/2F/Proportion inflated swim bladder.xlsx
- Figure 2/2G/2G-Survival curves.xlsx
- Figure 2/2H-M/2H-J Free swim.xlsx
- Figure 2/2H-M/2K-M Optovin Swim Assay.xlsx
