# Supplementary material for: X-linked myopathy with excessive autophagy: characterization and therapy testing in a zebrafish model
Source: EMBO Mol Med. 2025 Feb 24;17(4):823–40. doi: 10.1038/s44321-025-00204-8 (PMC11982336; doi:10.1038/s44321-025-00204-8)
Supplement: Supplementary file 4 — Source data Fig. 2 [file 44321_2025_204_MOESM4_ESM.zip › Figure 2/2E/Figure 2E-Bodylength.xlsx]

## Sheet: Sheet1
WT	HET	Δ1/Δ1
3753.99	3851.57	3779.41
3866.14	3818.38	3613.23
4032.58	4064.55	3582.91
3941.8	3844.49	3825.29
3570.49	3965.74	3723.6
4105.65	4030.57	3749.64
3950.2	3653.61	3798.07
3715.54	3784.43	3555.62
3794.79	3613.56	3913.32
		3590.85
		3638.4
		3781.47
		3503.49
