# Supplementary material for: X-linked myopathy with excessive autophagy: characterization and therapy testing in a zebrafish model
Source: EMBO Mol Med. 2025 Feb 24;17(4):823–40. doi: 10.1038/s44321-025-00204-8 (PMC11982336; doi:10.1038/s44321-025-00204-8)
Supplement: Supplementary file 4 — Source data Fig. 2 [file 44321_2025_204_MOESM4_ESM.zip › Figure 2/2F/Proportion inflated swim bladder.xlsx]

## Sheet: Sheet1
	% inflated swim bladder	Total number of fish
WT	100	10
HET	90	10
Δ1/Δ1	0	13
