# Supplementary material for: X-linked myopathy with excessive autophagy: characterization and therapy testing in a zebrafish model
Source: EMBO Mol Med. 2025 Feb 24;17(4):823–40. doi: 10.1038/s44321-025-00204-8 (PMC11982336; doi:10.1038/s44321-025-00204-8)
Supplement: Supplementary file 4 — Source data Fig. 2 [file 44321_2025_204_MOESM4_ESM.zip › Figure 2/2G/2G-Survival curves.xlsx]

## Sheet: 2G
Number of deaths per day						Number of larvae alive per day
Day post fertilization	Siblings	vma21Δ1/ Δ1	vma21Δ14ins21/Δ14ins21	vma21Δ1/ Δ14ins21		Day post fertilization	Siblings	vma21Δ1/ Δ1	vma21Δ14ins21/Δ14ins21	vma21Δ1/ Δ14ins21
0	0	0	0	0		0	194	74	60	60
7	0	0	0	1		7	194	74	60	59
8	0	3	6	12		8	194	71	54	47
9	0	25	29	24		9	194	46	25	23
10	0	40	17	9		10	194	6	8	14
11	0	6	7	6		11	194	0	1	8
12	1		1	4		12	193		0	4
13	1			4		13	192			0
