# Supplementary material for: X-linked myopathy with excessive autophagy: characterization and therapy testing in a zebrafish model
Source: EMBO Mol Med. 2025 Feb 24;17(4):823–40. doi: 10.1038/s44321-025-00204-8 (PMC11982336; doi:10.1038/s44321-025-00204-8)
Supplement: Supplementary file 4 — Source data Fig. 2 [file 44321_2025_204_MOESM4_ESM.zip › Figure 2/2H-M/2H-J Free swim.xlsx]

## Sheet: 2H
2H- Total time spent moving							2H- Total Distance Travelled							2H- Average Total Velocity
Siblings			vma21Δ1/ Δ1				Siblings			vma21Δ1/ Δ1				Siblings			vma21Δ1/ Δ1
Replicate 1	Replicate 2	Replicate 3	Replicate 1	Replicate 2	Replicate 3		Replicate 1	Replicate 2	Replicate 3	Replicate 1	Replicate 2	Replicate 3		Replicate 1	Replicate 2	Replicate 3	Replicate 1	Replicate 2	Replicate 3
582.6	327.9	572.3	2.5	437.7	543.6		994.1	213.3	836	2.3	980.8	799.4		1.70632	0.650503	1.46077	0.92	2.2408	1.47057
592.4	538.3	577.4	92.1	4	516.9		852	1129.9	995.4	6	1.2	755		1.43822	2.09902	1.72393	0.065147	0.3	1.46063
560.1	337.7	598.5	133.2	564.3	410.6		1193.8	388.6	1268.4	13.7	903.6	346.8		2.1314	1.15072	2.1193	0.102853	1.60128	0.844618
596.6	424.3	421.7	0	78.7	0.9		701.1	384.6	1022.9	0	68.6	0		1.17516	0.906434	2.42566	0	0.871665	0
599.9	567.6	593.9	0	459.4	600		974.1	610.5	1094.3	0	542.8	761		1.62377	1.07558	1.84257	0	1.18154	1.26833
587	589.4	198.9	0.2	393.5	109.6		1679.8	739	611.8	0	437.3	71.7		2.86167	1.25382	3.07592	0	1.11131	0.654197
598.5	501.7	107.2	0	454.9	0		1561.5	864	154.5	0	398.8	0		2.60902	1.72215	1.44123	0	0.876676	0
523.3	565	589.9	96.3	520.6	517.3		1608	1255.3	962.2	120.7	697.1	185.9		3.07281	2.22177	1.63112	1.25337	1.33903	0.359366
584.8	584.9	543.9	490.8	598.9	10.9		1271.2	730	858.2	584.5	368	28.7		2.17374	1.24808	1.57786	1.19091	0.61446	2.63303
558.1	582	530	0	269.4	393.7		1128	929.3	1054.4	0	259.4	134.2		2.02114	1.59674	1.98943	0	0.96288	0.340869
594.3	579.1	392.4	7.8	266.6	112.6		774.9	864.8	587.3	3.2	187.7	48.1		1.30389	1.49335	1.49669	0.410256	0.704051	0.427176
362.7	593.8	99.5	3.7	0	125		632.9	1404	215.5	3.9	0	243.7		1.74497	2.36443	2.16583	1.05405	0	1.9496
594	592.4	356.7	514.4	400.5	0		1154.1	805.1	378.3	126.2	777.9	0		1.94293	1.35905	1.06055	0.245334	1.94232	0
524.6	505.3	564.9	0	306.2	0		916.7	671	795.1	0	74.8	0		1.74743	1.32792	1.40751	0	0.244285	0
598.1	461	395.8	72	0	0		1031.6	409.6	572.3	21.3	0	0		1.7248	0.888503	1.44593	0.295833	0	0
594.8	575.3	591.9	0	0	0		727.7	716.4	686.9	0	0	0		1.22344	1.24526	1.1605	0	0	0
207.8	541.1	419.1	32.8	0	0		115.4	771.4	617.3	74.9	0	0		0.555342	1.42561	1.47292	2.28354	0	0
570.7	585.1	570.9	0	237.5	214.8		851.6	925.8	1045.7	0	8.7	56.1		1.4922	1.58229	1.83167	0	0.036632	0.261173
458.8	564.7	583.9	89.6	9.2	348.2		2652.5	815.9	1078.2	3.8	0.2	263.3		5.78139	1.44484	1.84655	0.042411	0.021739	0.756175
577.6	561.7	265.7	58.8	0	0		515.5	1413.6	437.4	10.2	0	0		0.892486	2.51665	1.64622	0.173469	0	0
571.5	598.9	219.3	0.1	0	0		796.1	798.7	372.1	0	0	0		1.393	1.33361	1.69676	0	0	0
596.9	596.5	546.1	0	0	0		1017.5	568.3	1015.2	0	0	0		1.70464	0.952724	1.859	0	0	0
598.3	572.4	315.4	0	0	545.5		910.6	674.7	482.8	0	0	859.2		1.52198	1.17872	1.53076	0	0	1.57507
508.4	515.1	574.8	167.4	101.5	0		1372.4	681.1	536.9	4.9	48.3	0		2.69945	1.32227	0.934064	0.029271	0.475862	0

## Sheet: 2I
2I- Total time spent moving							2I- Total Distance Travelled							2I- Average Total Velocity
Siblings			vma21Δ14ins21/Δ14ins21				Siblings			vma21Δ14ins21/Δ14ins21				Siblings			vma21Δ14ins21/Δ14ins21
Replicate 1	Replicate 2	Replicate 3	Replicate 1	Replicate 2	Replicate 3		Replicate 1	Replicate 2	Replicate 3	Replicate 1	Replicate 2	Replicate 3		Replicate 1	Replicate 2	Replicate 3	Replicate 1	Replicate 2	Replicate 3
599.3	582.9	584	0	0	0		839.2	1022.8	1614.1	0	0	0		1.4003	1.75467	2.76387	0	0	0
584.8	595	599.2	5.9	308.8	0		945.8	1005.8	958.6	2.3	164.2	0		1.6173	1.69042	1.5998	0.389831	0.531736	0
579.5	583.7	524.4	1.3	73.7	0		1391.5	1190.8	821.6	1.1	75.9	0		2.40121	2.04009	1.56674	0.846154	1.02985	0
598.8	584.5	598	23.3	0	0.2		816.2	1347.1	1084.9	100.7	0	0		1.36306	2.3047	1.81421	4.32189	0	0
588.9	596.6	599.6	3.5	2.3	401.3		1252.4	974.2	1133.6	1.9	3.8	89.9		2.12668	1.63292	1.89059	0.542857	1.65217	0.224022
595.6	583.5	587.5	0.2	0	504.1		1043.1	1235.2	1415.2	0	0	205.5		1.75134	2.11688	2.40885	0	0	0.407657
593	522.2	531.5	0	217	6.6		1339.7	640.6	1783.4	0	101.5	9		2.25919	1.22673	3.35541	0	0.467742	1.36364
586.3	592	583.3	388.7	5.9	6.9		755.5	882.9	1690.4	263.6	23.9	1.7		1.28859	1.49138	2.89799	0.678158	4.05085	0.246377
547.6	532.6	584.6	597.2	1.6	0		1153.4	654.6	1476.2	685.3	0.6	0		2.10628	1.22907	2.52515	1.14752	0.375	0
593.7	580.2	570.2	0	196.9	9.8		1128.5	1446.8	950.6	0	39.1	5.6		1.90079	2.49362	1.66713	0	0.198578	0.571429
579.9	476.2	551.2	0	273.2	0.1		1272.3	1152.6	1311.6	0	213.9	0		2.194	2.42041	2.37954	0	0.782943	0
532	569.7	576	0	84.6	1.3		1223.4	1340.4	1287.5	0	0.8	1.7		2.29962	2.35282	2.23524	0	0.009456	1.30769
571.7	590.4	593.7	371.3	80.6	0		1602.6	768.6	1507.2	563.2	111	0		2.80322	1.30183	2.53866	1.51683	1.37717	0
599.3	588.8	599	154.4	96.2	0		1116.6	1063.1	1568	34.7	25.4	0		1.86317	1.80554	2.6177	0.224741	0.264033	0
592.6	573.6	599	0	290.4	0		1032.7	1256	916.9	0	340.9	0		1.74266	2.18968	1.53072	0	1.1739	0
582.9	600	599.1	0	563.7	0		1390.4	769.3	1711.6	0	658.9	0		2.38531	1.28217	2.85695	0	1.16888	0
587.6	576.1	581.8	138.3	578.8	2.3		1021.3	1728.2	892.2	95.6	448.4	0.6		1.73809	2.99983	1.53352	0.691251	0.774706	0.26087
592.2	586.7	560.7	130.3	374.4	0		1067.6	734.2	1125.6	119.9	124.3	0		1.80277	1.25141	2.00749	0.920184	0.331998	0
584.9	591.5	595.1	323.1	515.8	0		1117.7	694.3	1123.7	435	390.1	0		1.91092	1.17379	1.88825	1.34633	0.756301	0
578.2	576.5	594.8	171	463.6	214.1		1377	1042.1	1296.6	250.9	164	65.1		2.38153	1.80763	2.17989	1.46725	0.353753	0.304064
582.6	534	586.3	168.8	20.6	0		979.5	1229.2	1597.8	300.1	0.6	0		1.68126	2.30187	2.72523	1.77784	0.029126	0
577.9	526.9	586.7	0	588.4	241.9		983.4	1104.7	761.2	0	75.5	75.5		1.70168	2.0966	1.29743	0	0.128314	0.312112
524	520	577.8	0	470.6	0		1020.8	806.4	1336	0	80.9	0		1.94809	1.55077	2.31222	0	0.171908	0
507.8	379.3	592.6	42.1	599.9	0		987.1	449.7	1183.8	55.4	458.8	0		1.94388	1.18561	1.99764	1.31591	0.764794	0

## Sheet: 2J
2J- Total time spent moving							2J- Total Distance Travelled							2J- Average Total Velocity
Siblings			vma21Δ1/ Δ14ins21				Siblings			vma21Δ1/ Δ14ins21				Siblings			vma21Δ1/ Δ14ins21
Replicate 1	Replicate 2	Replicate 3	Replicate 1	Replicate 2	Replicate 3		Replicate 1	Replicate 2	Replicate 3	Replicate 1	Replicate 2	Replicate 3		Replicate 1	Replicate 2	Replicate 3	Replicate 1	Replicate 2	Replicate 3
406	599.9	588.3	0	150.7	0		512	911.7	781.9	0	30.9	0		1.26108	1.51975	1.32908	0	0.205043	0
250.1	564.4	594.9	0	6.8	0.3		346.2	1224.3	1424.4	0	0	0.4		1.38425	2.16921	2.39435	0	0	1.33333
599.4	549.9	593.8	1.6	0	0		829.1	779.4	465	0.8	0	0		1.38322	1.41735	0.783092	0.5	0	0
580.1	599.4	590.4	1.7	0	119.6		871.4	619.9	1072.7	2.1	0	21.2		1.50215	1.0342	1.8169	1.23529	0	0.177258
596.8	457.9	600	334.8	0	0.7		555.9	459.4	647.8	1087	0	0.2		0.931468	1.00328	1.07967	3.24671	0	0.285714
593.3	590.4	539.6	1.5	0.3	0		906.1	727.1	566.8	0.8	0	0		1.52722	1.23154	1.05041	0.533333	0	0
586.8	453.7	506.5	1.7	322.6	21.3		926.2	700.7	475.1	1.6	179.1	0		1.57839	1.54441	0.938006	0.941176	0.555177	0
593.3	593.4	597.1	441.5	0.4	0		1005.6	960.2	833.9	393.5	0.5	0		1.69493	1.61813	1.39658	0.89128	1.25	0
598.1	594.4	576.7	4	0	1.4		496.8	1932.1	389.7	2.2	0	0		0.83063	3.2505	0.675741	0.55	0	0
599.8	594.9	575.4	348.3	0	1.3		576.2	893.4	570.2	104	0	0.4		0.960654	1.50177	0.990963	0.298593	0	0.307692
75.4	545.4	365.1	0	0	0.7		92.3	1036.9	649.7	0	0	0.1		1.22414	1.90117	1.77951	0	0	0.142857
408.9	591	578.5	183	0.6	23.1		591.9	1323.5	1090.7	430.9	0	19.7		1.44754	2.23943	1.88539	2.35465	0	0.852814
597.2	595.4	551.7	310.1	0.6	32.1		749.5	819.3	526.3	23.8	0	0		1.25502	1.37605	0.95396	0.076749	0	0
579.5	600	599.7	0	0	17.2		744.2	725.6	526.5	0	0	8.8		1.28421	1.20933	0.877939	0	0	0.511628
499.7	539.3	596.9	287.3	0	300.2		1626.2	741.8	751.1	169.2	0	5.7		3.25435	1.37549	1.25833	0.588931	0	0.018987
592.1	584.3	460.6	0	37.4	0		965.8	559.6	578.1	0	13.6	0		1.63114	0.957727	1.2551	0	0.363636	0
595.7	574.3	528.2	0	0	0		616.2	741.7	790.7	0	0	0		1.03441	1.29148	1.49697	0	0	0
566.1	596.9	580.6	0	0	211.3		812.6	245.4	656.4	0	0	67.3		1.43544	0.411124	1.13055	0	0	0.318504
594.5	599.6	597.3	440.8	0	0		648.7	656.7	698.6	504.8	0	0		1.09117	1.09523	1.1696	1.14519	0	0
590.7	545.2	554.1	106.5	28.4	97.5		819.9	751.7	687.3	5.6	25.1	28.2		1.38801	1.37876	1.24039	0.052582	0.883803	0.289231
577.3	598.5	545.6	0	0	392.8		888.8	586.2	412.5	0	0	123.6		1.53958	0.979449	0.756048	0	0	0.314664
597.6	592.8	515.4	0	0	0		805.1	718.2	754.4	0	0	0		1.34722	1.21154	1.46372	0	0	0
443.3	522	584.2	47.8	0	87		1875.5	849.4	685.6	42.3	0	6.4		4.23077	1.6272	1.17357	0.884937	0	0.073563
527.9	554.3	544.8	7.5	39.8	0		764.8	591.3	695.1	1.1	2	0		1.44876	1.06675	1.27588	0.146667	0.050251	0
