# Supplementary material for: X-linked myopathy with excessive autophagy: characterization and therapy testing in a zebrafish model
Source: EMBO Mol Med. 2025 Feb 24;17(4):823–40. doi: 10.1038/s44321-025-00204-8 (PMC11982336; doi:10.1038/s44321-025-00204-8)
Supplement: Supplementary file 4 — Source data Fig. 2 [file 44321_2025_204_MOESM4_ESM.zip › Figure 2/2H-M/2K-M Optovin Swim Assay.xlsx]

## Sheet: 2K
2K- Total time spent moving							2K- Total Distance Travelled							2K- Average Total Velocity
Siblings			vma21Δ1/ Δ1				Siblings			vma21Δ1/ Δ1				Siblings			vma21Δ1/ Δ1
Replicate 1	Replicate 2	Replicate 3	Replicate 1	Replicate 2	Replicate 3		Replicate 1	Replicate 2	Replicate 3	Replicate 1	Replicate 2	Replicate 3		Replicate 1	Replicate 2	Replicate 3	Replicate 1	Replicate 2	Replicate 3
207.9	187.6	175.8	54.7	56.3	88		844.3	353.4	572.9	115.3	171.3	407.9		4.06109	1.8838	3.25882	2.10786	3.04263	4.63523
110.8	196.2	101.4	49.7	55.3	88.1		351.7	481.3	239.1	238.5	159.4	297.5		3.17419	2.45311	2.35799	4.79879	2.88246	3.37684
196.9	89.7	168.5	72.5	115.6	188.4		465.8	286.1	380.5	236.7	219.3	359		2.36567	3.18952	2.25816	3.26483	1.89706	1.90552
206	195.8	178.1	111.4	86.5	137.7		870.4	429.1	420	437.4	184.6	371.7		4.22524	2.19152	2.35823	3.92639	2.1341	2.69935
183.2	188.5	138.1	0.3	50.9	30		594.8	385.9	409.4	0.5	141	190.9		3.24673	2.04722	2.96452	1.66667	2.77014	6.36333
202.4	118.2	126.5	60.9	100	168.1		591.3	402.9	506.1	246	226.4	363.1		2.92144	3.40863	4.00079	4.03941	2.264	2.16002
199.9	179.5	121.7	112.8	88.4	150.6		566.3	414.9	402.9	226.1	188.4	355.7		2.83292	2.31142	3.3106	2.00443	2.13122	2.36189
174.7	173	167.1	68.9	75.3	74.3		716.6	303.3	335.3	190.5	108.7	276.8		4.10189	1.75318	2.00658	2.76488	1.44356	3.72544
129.4	182.3	145.2	81.5	80.4	79.1		592.5	399.2	443.5	254.3	196.1	231.7		4.57883	2.1898	3.05441	3.12025	2.43906	2.9292
139	139.2	166	137.3	116.9	53.2		458.2	332.1	377.2	506.6	193.5	38.6		3.2964	2.38578	2.27229	3.68973	1.65526	0.725564
172	108.5	135.1	168.5	97.4	176.1		522.4	374.2	409.9	639	172	645.9		3.03721	3.44885	3.03405	3.79229	1.76591	3.6678
124.9	106.7	84.1	65	72.7	47.7		406.9	354.6	287.5	402.7	360.4	131.7		3.25781	3.32334	3.41855	6.19538	4.95736	2.76101
208.2	156.6	145.3	55.1	38.8	45		864.8	331	424	225.8	71.7	171		4.1537	2.11367	2.9181	4.098	1.84794	3.8
162.2	127.4	140	134.8	119.2	27.3		518.7	288.6	327.1	244.4	213.3	74.6		3.1979	2.26531	2.33643	1.81306	1.78943	2.7326
136.2	156.3	177.7	54.1	57.4	20.3		465.2	223.3	403.1	286	136.2	95.5		3.41556	1.42866	2.26843	5.28651	2.37282	4.70443
181	118.8	146.9	78.5	40.3	92.1		597.3	175.8	296.9	329	104.9	106.1		3.3	1.4798	2.0211	4.19108	2.60298	1.15201
202.3	131.2	161.3	74.8	129.7	71.6		664.4	266.2	401.1	300.8	270.4	69.9		3.28423	2.02896	2.48667	4.02139	2.08481	0.976257
79.7	164	157.8	90.4	69.4	32		342.2	375.6	379.9	216.7	104.9	25.3		4.2936	2.29024	2.40748	2.39712	1.51153	0.790625
160.1	92	138.4	179.7	63.3	52.1		498.4	192.9	290.3	715.2	160.6	114.1		3.11305	2.09674	2.09754	3.97997	2.53713	2.19002
169.6	145	81.7	98.5	73.3	11.6		574.1	337.7	350.8	330.5	150.7	63.3		3.38502	2.32897	4.29376	3.35533	2.05593	5.4569
142.3	141.4	129.2	113.1	59.6	75.7		431	278.7	283.6	302.9	143.3	112.7		3.02881	1.971	2.19505	2.67816	2.40436	1.48877
154.9	81.9	143.9	115.2	28.7	97		407.8	256.1	370.7	230.8	119.2	194.1		2.63267	3.12698	2.5761	2.00347	4.15331	2.00103
110.9	110	106.2	124.7	97.2	43.2		290.6	256.9	288.7	226.6	179.3	76.9		2.62038	2.33546	2.71846	1.81716	1.84465	1.78009
184.7	98.8	167.4	109	77.9	51.2		645.7	173.8	521	390.8	336.9	65.7		3.49594	1.75911	3.11231	3.58532	4.32477	1.2832

## Sheet: 2L
2L- Total time spent moving							2L- Total Distance Travelled							2L- Average Total Velocity
Siblings			vma21Δ14ins21/Δ14ins21				Siblings			vma21Δ14ins21/Δ14ins21				Siblings			vma21Δ14ins21/Δ14ins21
Replicate 1	Replicate 2	Replicate 3	Replicate 1	Replicate 2	Replicate 3		Replicate 1	Replicate 2	Replicate 3	Replicate 1	Replicate 2	Replicate 3		Replicate 1	Replicate 2	Replicate 3	Replicate 1	Replicate 2	Replicate 3
186.9	122.2	179.3	41	81.4	21.5		434.9	366	377.7	11.6	113.1	103.2		2.32691	2.99509	2.10652	0.282927	1.38943	4.8
187.9	130	100	102	41.8	14.6		415	414.4	230.8	115.1	64.6	34.6		2.20862	3.18769	2.308	1.12843	1.54546	2.36986
203.4	118.1	132.3	28.5	85.4	8.4		520.1	531.2	256.9	30	183.2	41.9		2.55703	4.49788	1.9418	1.05263	2.1452	4.9881
157.4	151.8	163.8	139.5	49.6	48.5		328.8	501.3	263.3	122.2	155.7	53.9		2.08894	3.30237	1.60745	0.875986	3.13911	1.11134
167.2	90.1	134.4	45.6	42.1	13.8		395.7	407.8	226.2	59.8	77.1	44.8		2.36663	4.52608	1.68304	1.3114	1.83135	3.24638
177.7	95.6	177.4	29.9	48.5	22.6		376.8	414.5	304.8	55.2	55.3	64.9		2.12043	4.33577	1.71815	1.84615	1.14021	2.87168
203.1	126.8	177.8	32	34	52.5		568.8	507.3	330.2	34.9	55.7	65.8		2.80059	4.00079	1.85714	1.09062	1.63824	1.25333
193.6	134	182.6	45.5	60.3	91		539.6	463.1	477.1	53.5	209.2	121.7		2.78719	3.45597	2.61281	1.17582	3.46932	1.33736
183.9	174.5	100.9	71.1	28.6	58.3		301.2	493.9	247.6	128.4	63.1	89.6		1.63785	2.83037	2.45391	1.80591	2.20629	1.53688
150.8	131.1	129.4	145.7	57.7	29.4		461.1	405.8	243.3	288.3	237	50.5		3.05769	3.09535	1.88022	1.97872	4.10745	1.71769
173.1	108.6	124.5	5.7	45.4	18.6		437.8	418.9	289	9.5	63.9	35.8		2.52917	3.85727	2.32129	1.66667	1.40749	1.92473
149.5	124.4	172.6	70.4	51	6.8		414.3	500.4	391.7	100.7	95.9	41.9		2.77124	4.02251	2.26941	1.4304	1.88039	6.16176
173.7	121.3	190.4	0	42.6	24.2		419.7	292.3	458.8	0	57.7	42.1		2.41623	2.40973	2.40966	0	1.35446	1.73967
152.5	137.7	193.2	9.1	49.5	46.1		422.9	390.6	396	13.3	58.9	87		2.77312	2.8366	2.04969	1.46154	1.1899	1.8872
200.8	142.4	135.7	45.6	26	20.3		422	464.3	333.6	44.4	53.1	45.4		2.10159	3.26053	2.45836	0.973684	2.04231	2.23645
199.4	112.8	166.8	141.6	53.2	167.5		483.9	428.6	278.5	220.9	139	243.5		2.42678	3.79964	1.66966	1.56003	2.61278	1.45373
195.5	203.2	180.8	128.3	88.9	193.6		371.3	761.6	334.7	212.9	195.1	410.6		1.89923	3.74803	1.85122	1.65939	2.1946	2.12087
190.4	78.8	125.8	65.6	6.3	36.5		474.5	328.2	275.5	101.6	24.8	66		2.49212	4.16498	2.18998	1.54878	3.93651	1.80822
187.5	159	163.6	2.2	19.7	20.7		379.9	471.3	236.6	5.5	23.5	54.4		2.02613	2.96415	1.44621	2.5	1.19289	2.62802
179.2	117.4	145.4	86.1	16.5	47.7		365.8	579.6	364.8	242	23.7	134.2		2.04129	4.93697	2.50894	2.81068	1.43636	2.81342
174.9	124.4	186.5	81.5	82	58.7		315.8	447.1	338.3	77.4	165.7	81.6		1.8056	3.59405	1.81394	0.949693	2.02073	1.39012
191.1	106.7	170.9	14.4	51.4	29		514.1	504.7	361.4	13.6	239.9	79.4		2.69021	4.73008	2.11469	0.944444	4.66732	2.73793
201.4	117	160.4	44.6	42.7	0.7		529.6	500.2	403.9	41.7	39	3.4		2.62959	4.27521	2.51808	0.934978	0.913349	4.85714
190.4	66.4	134.3	48.5	8.9	17.7		414.4	458.8	334.1	84.1	41.5	42.6		2.17647	6.90964	2.48771	1.73402	4.66292	2.40678

## Sheet: 2M
2M- Total time spent moving							2M- Total Distance Travelled							2M- Average Total Velocity
Siblings			vma21Δ1/ Δ14ins21				Siblings			vma21Δ1/ Δ14ins21				Siblings			vma21Δ1/ Δ14ins21
Replicate 1	Replicate 2	Replicate 3	Replicate 1	Replicate 2	Replicate 3		Replicate 1	Replicate 2	Replicate 3	Replicate 1	Replicate 2	Replicate 3		Replicate 1	Replicate 2	Replicate 3	Replicate 1	Replicate 2	Replicate 3
178.5	191.1	190	103.4	142	93.5		566.5	449.3	552.8	238.9	189	267.6		3.17367	2.35113	2.90947	2.31045	1.33099	2.86203
186.4	203.6	161.8	37.5	99.4	64.4		624.3	490.9	585	125.1	164.6	186.8		3.34925	2.4111	3.61558	3.336	1.65594	2.90062
188.5	185.5	126.9	123.5	52.3	4.5		445.6	489.8	579.9	245.6	29.9	1.7		2.36393	2.64043	4.56974	1.98866	0.571702	0.377778
188.6	202.5	139.3	29.8	66.4	56.4		575	467	567.9	67.8	104.3	99.2		3.04878	2.30617	4.07681	2.27517	1.57078	1.75886
194.2	194.8	155.3	101.1	36.5	119.2		536.7	473.7	542.8	162.7	72.4	408.1		2.76365	2.43173	3.49517	1.6093	1.98356	3.42366
199.7	186.8	111.8	119.5	150.5	82.1		551.5	516.9	488.6	155.8	168.4	186.8		2.76164	2.76713	4.3703	1.30377	1.11894	2.27527
167.1	179.2	192.4	28.3	36.4	88		493.7	398.8	694.8	66.3	29.1	199.1		2.95452	2.22545	3.61123	2.34276	0.799451	2.2625
201.8	192	125.5	93.3	130.9	60.4		655	394.7	448.6	263.1	155.4	127.3		3.24579	2.05573	3.5745	2.81994	1.18717	2.10762
166	187.5	91.1	38.1	0.2	84.8		595.8	481.4	407.5	77.7	0	169.8		3.58916	2.56747	4.47311	2.03937	0	2.00236
173.4	173.9	129.3	52.3	72.6	32.3		673.3	535.5	583.6	86.9	96.5	65.1		3.88293	3.07936	4.51353	1.66157	1.3292	2.01548
133.4	200.1	114.7	45.9	10.1	68.7		555	355	467.6	138.7	14.2	172.5		4.16042	1.77411	4.07672	3.02179	1.40594	2.51092
151.9	191.8	126.2	80.4	90.7	43.7		555.2	478.1	432.5	165.1	182	233.1		3.65504	2.4927	3.4271	2.05348	2.00662	5.3341
185.2	200.9	105.4	85.1	58.6	91.9		525.3	438.3	547.3	243.6	116.3	249.4		2.83639	2.18168	5.1926	2.86252	1.98464	2.71382
187.5	202.9	149.7	57.6	121.8	31.6		483.9	416.6	611.9	182.1	239.4	41.8		2.5808	2.05323	4.08751	3.16146	1.96552	1.32279
198.3	202.1	107.9	50.4	41.7	30.8		548.9	415	421.9	100.3	81.2	40.8		2.76803	2.05344	3.9101	1.99008	1.94724	1.32468
177.5	200.9	150.3	38.6	42.3	67		620.9	366.6	364.9	122	72.4	126.1		3.49803	1.82479	2.42781	3.16062	1.71158	1.88209
190.7	186.2	140.9	167.7	57.4	87.4		413.6	432.4	535.9	375.6	67.9	192.5		2.16885	2.32223	3.80341	2.23971	1.18293	2.20252
193.7	205	155.7	26.7	26	54.7		379.4	538.7	463.6	57.2	38.7	110.8		1.9587	2.6278	2.97752	2.14232	1.48846	2.02559
202.8	195.5	130.2	157.7	44.8	24.5		550.5	395.9	400.5	556.3	88.5	75.2		2.7145	2.02506	3.07604	3.52758	1.97545	3.06939
171.5	198.3	193.6	68.1	32.6	27.6		481.4	374.9	684.4	123.5	41.9	61.1		2.807	1.89057	3.53512	1.81351	1.28528	2.21377
135.8	205	78.1	55.7	29.6	23		533.4	484.1	303.9	108.2	17.7	50.1		3.92783	2.36146	3.89116	1.94255	0.597973	2.17826
169.5	194.8	131.5	29	56.1	41.7		498.3	526.3	390.6	69.1	96.5	105.3		2.93982	2.70174	2.97034	2.38276	1.72014	2.52518
101.4	200.5	123.7	101.1	64.3	40.5		396.3	444.2	433.4	175.5	106.8	33.9		3.90828	2.21546	3.50364	1.73591	1.66096	0.837037
178.4	184.3	150.3	28.7	8.4	53.7		445.5	310.9	481.1	96	16.9	112.6		2.4972	1.68692	3.20093	3.34495	2.01191	2.09683
