# Supplementary material for: X-linked myopathy with excessive autophagy: characterization and therapy testing in a zebrafish model
Source: EMBO Mol Med. 2025 Feb 24;17(4):823–40. doi: 10.1038/s44321-025-00204-8 (PMC11982336; doi:10.1038/s44321-025-00204-8)
Supplement: Supplementary file 5 — Source data Fig. 3 [file 44321_2025_204_MOESM5_ESM.zip]

Archive with 45 entries (39 files):
- Figure 3 Source Data/
- Figure 3 Source Data/.DS_Store
- __MACOSX/Figure 3 Source Data/._.DS_Store
- Figure 3 Source Data/3D-E/
- __MACOSX/Figure 3 Source Data/._3D-E
- Figure 3 Source Data/3G-H_Lamp1_staining_quantification.xlsx
- __MACOSX/Figure 3 Source Data/._3G-H_Lamp1_staining_quantification.xlsx
- Figure 3 Source Data/3A-C/
- __MACOSX/Figure 3 Source Data/._3A-C
- Figure 3 Source Data/3F/
- __MACOSX/Figure 3 Source Data/._3F
- Figure 3 Source Data/3D-E/3E/
- __MACOSX/Figure 3 Source Data/3D-E/._3E
- Figure 3 Source Data/3D-E/3D/
- __MACOSX/Figure 3 Source Data/3D-E/._3D
- Figure 3 Source Data/3A-C/Figure 3A.png
- __MACOSX/Figure 3 Source Data/3A-C/._Figure 3A.png
- Figure 3 Source Data/3A-C/Figure 3B.png
- __MACOSX/Figure 3 Source Data/3A-C/._Figure 3B.png
- Figure 3 Source Data/3A-C/3C- Lysotracker Quantification.xlsx
- __MACOSX/Figure 3 Source Data/3A-C/._3C- Lysotracker Quantification.xlsx
- Figure 3 Source Data/3F/3F-single plane confocal image of Lamp1 staining in WT.tif
- __MACOSX/Figure 3 Source Data/3F/._3F-single plane confocal image of Lamp1 staining in WT.tif
- Figure 3 Source Data/3F/3F-single plane confocal image of Lamp1, dys, and dapi staining in vma21 mutant.tif
- __MACOSX/Figure 3 Source Data/3F/._3F-single plane confocal image of Lamp1, dys, and dapi staining in vma21 mutant.tif
- Figure 3 Source Data/3F/3F- single plane confocal image of Lamp1, dys, and dapi staining in WT.tif
- __MACOSX/Figure 3 Source Data/3F/._3F- single plane confocal image of Lamp1, dys, and dapi staining in WT.tif
- Figure 3 Source Data/3F/3F-single plane confocal image of Lamp1 staining in vma21 mutant.tif
- __MACOSX/Figure 3 Source Data/3F/._3F-single plane confocal image of Lamp1 staining in vma21 mutant.tif
- Figure 3 Source Data/3D-E/3E/3E- Whole-mount confocal image of Lamp1, Dys, and dapi staining in vma21 mutant.tif
- __MACOSX/Figure 3 Source Data/3D-E/3E/._3E- Whole-mount confocal image of Lamp1, Dys, and dapi staining in vma21 mutant.tif
- Figure 3 Source Data/3D-E/3E/3E- Whole-mount confocal image of Lamp1 staining in WT.tif
- __MACOSX/Figure 3 Source Data/3D-E/3E/._3E- Whole-mount confocal image of Lamp1 staining in WT.tif
- Figure 3 Source Data/3D-E/3E/3E- Whole-mount confocal image of Lamp1, Dys, and dapi staining in WT.tif
- __MACOSX/Figure 3 Source Data/3D-E/3E/._3E- Whole-mount confocal image of Lamp1, Dys, and dapi staining in WT.tif
- Figure 3 Source Data/3D-E/3E/3E- Whole-mount confocal image of Lamp1 staining in vma21 mutant.tif
- __MACOSX/Figure 3 Source Data/3D-E/3E/._3E- Whole-mount confocal image of Lamp1 staining in vma21 mutant.tif
- Figure 3 Source Data/3D-E/3D/3D- Z-stack of whole-mount Lamp1, dys, and dapi staining in vma21 mutant.tif
- __MACOSX/Figure 3 Source Data/3D-E/3D/._3D- Z-stack of whole-mount Lamp1, dys, and dapi staining in vma21 mutant.tif
- Figure 3 Source Data/3D-E/3D/3D- Z-stack of whole-mount Lamp1 staining in WT.tif
- __MACOSX/Figure 3 Source Data/3D-E/3D/._3D- Z-stack of whole-mount Lamp1 staining in WT.tif
- Figure 3 Source Data/3D-E/3D/3D- Z-stack of whole-mount Lamp1, dys, and dapi staining in WT.tif
- __MACOSX/Figure 3 Source Data/3D-E/3D/._3D- Z-stack of whole-mount Lamp1, dys, and dapi staining in WT.tif
- Figure 3 Source Data/3D-E/3D/3D- Z-stack of whole-mount Lamp1 staining in vma21 mutant.tif
- __MACOSX/Figure 3 Source Data/3D-E/3D/._3D- Z-stack of whole-mount Lamp1 staining in vma21 mutant.tif
