# Supplementary material for: X-linked myopathy with excessive autophagy: characterization and therapy testing in a zebrafish model
Source: EMBO Mol Med. 2025 Feb 24;17(4):823–40. doi: 10.1038/s44321-025-00204-8 (PMC11982336; doi:10.1038/s44321-025-00204-8)
Supplement: Supplementary file 5 — Source data Fig. 3 [file 44321_2025_204_MOESM5_ESM.zip › Figure 3 Source Data/3G-H_Lamp1_staining_quantification.xlsx]

## Sheet: 3G
Lamp1 Fluorescence Intensity of MTJ
	wt	mut
	20.813	11.966
	28.14	18.501
	17.957	13.104
	16.812	12.477
	19.964	12.026
	20.681	18.409
	14.528	10.359
	26.818	13.333
	36.527
	16.065
	23.795
	21.235
	32.92
	22.154
	37.239
	23.997
Average	23.7278	13.7719
SEM	1.73815	1.07021

## Sheet: 3H
Lamp1 Fluorescence Intensity in myofibers
	wt	vma21Δ1/Δ1
	26.798	20.928
	21.004	21.281
	19.395	18.961
	23.733	26.152
	36.391	25.54
	25.756	14.457
	23.563	16.819
	25.669	15.558
	23.086	18.855
	26.782	20.267
	27.972	16.414
		19.569
		26.191
		16.696
		19.595
Average	25.4681	19.8189
SEM	1.34273	0.966189
