# Supplementary material for: X-linked myopathy with excessive autophagy: characterization and therapy testing in a zebrafish model
Source: EMBO Mol Med. 2025 Feb 24;17(4):823–40. doi: 10.1038/s44321-025-00204-8 (PMC11982336; doi:10.1038/s44321-025-00204-8)
Supplement: Supplementary file 5 — Source data Fig. 3 [file 44321_2025_204_MOESM5_ESM.zip › Figure 3 Source Data/3A-C/3C- Lysotracker Quantification.xlsx]

## Sheet: Sheet1
	Lysotracker	Control	Normalized		AVERAGE	Normalized
WT 1	94.961	1.669	93.292		WT 1	93.6707
WT 2	48.079	1.086	46.993		WT 2	47.373
WT 3	78.277	1.482	76.795		WT 3	74.737
MUT 1	10.525	0.683	9.842		MUT 1	8.26033
MUT 2	48.137	9.202	38.935		MUT 2	43.188
MUT 3	15.419	0.712	14.707		MUT 3	14.6497
	Lysotracker	Control	Normalized
WT 1	96.177	2.366	93.811
WT 2	47.425	1.079	46.346
WT 3	71.973	1.584	70.389
MUT 1	10.542	0.643	9.899
MUT 2	55.373	9.311	46.062
MUT 3	15.111	0.785	14.326
	Lysotracker	Control	Normalized
WT 1	95.451	1.542	93.909
WT 2	49.885	1.105	48.78
WT 3	78.408	1.381	77.027
MUT 1	5.646	0.606	5.04
MUT 2	54.956	10.389	44.567
MUT 3	15.625	0.709	14.916
