# Supplementary material for: X-linked myopathy with excessive autophagy: characterization and therapy testing in a zebrafish model
Source: EMBO Mol Med. 2025 Feb 24;17(4):823–40. doi: 10.1038/s44321-025-00204-8 (PMC11982336; doi:10.1038/s44321-025-00204-8)
Supplement: Supplementary file 6 — Source data Fig. 4 [file 44321_2025_204_MOESM6_ESM.zip]

Archive with 10 entries (10 files):
- Figure 4/4A-B/4A- WT EM.jpg
- Figure 4/4A-B/4B- Mutant EM.jpg
- Figure 4/4C-D/4C- b actin blot.tif
- Figure 4/4C-D/4C- LC3 blot.tif
- Figure 4/4C-D/4D- LC3 western blot quantification.xlsx
- Figure 4/4E-I/4E.jpg
- Figure 4/4E-I/4F.jpg
- Figure 4/4E-I/4G.jpg
- Figure 4/4E-I/4H.jpg
- Figure 4/4E-I/4I.xlsx
