# Supplementary material for: X-linked myopathy with excessive autophagy: characterization and therapy testing in a zebrafish model
Source: EMBO Mol Med. 2025 Feb 24;17(4):823–40. doi: 10.1038/s44321-025-00204-8 (PMC11982336; doi:10.1038/s44321-025-00204-8)
Supplement: Supplementary file 6 — Source data Fig. 4 [file 44321_2025_204_MOESM6_ESM.zip › Figure 4/4C-D/4D- LC3 western blot quantification.xlsx]

## Sheet: Sheet1
	LC3 I Normalized to B-actin
	Siblings	vma21Δ1/Δ1	Siblings	vma21Δ14ins21/Δ14ins21	Siblings	vma21Δ1/Δ14ins21
	1	1.54649	1.04343	2.02424	1.02424	1.78867
	1.04343	1.94399	1.1453	1.86744	1.02342	1.73212
	1.01932	1.67783	1.13224	1.89242	1.11932	1.54535
	0.997839	1.48836	1.05353	1.93248	0.982934	1.32489
	1.03243	1.9195	1.01423	2.03535	1.05756	1.25835
	1.09079	1.73847	1.03242	1.32783	1.03849	1.23289
	1.03224	1.49039	1.05459	0.899243	0.898492	1.17832
	1.02943	1.88923	1.14234	2.13556	1.04324	1.81213
	LC3 II Normalized to B-actin
	Siblings	vma21Δ1/Δ1	Siblings	vma21Δ14ins21/Δ14ins21	Siblings	vma21Δ1/Δ14ins21
	1	0.892349	1.19483	1.39823	1.24383	1.43894
	1.03242	1.19858	1.09844	0.943494	1.08924	1.31932
	1.05349	1.34894	1.02425	1.38249	1.14389	1.19382
	0.928492	1.48935	1.13232	1.27892	1.0585	1.0823
	0.993944	1.47298	0.954242	1.4063	1.06849	1.17932
	1.01324	1.39414	0.976195	1.43894	1.21678	1.27343
	1.02492	1.7248	1.04833	1.31933	0.902382	1.19328
	1.05248	1.68928	1.03283	0.892489	1.46	1.30138
	LC3-II/LC-I Ratio
	Siblings	vma21Δ1/Δ1	Siblings	vma21Δ14ins21/Δ14ins21	Siblings	vma21Δ1/Δ14ins21
	1.65965	0.843439	2.07933	1.11893	2.47384	0.583905
	1.87729	0.713294	2.24829	1.09043	1.98924	0.548304
	2.02849	1.1353	2.08944	0.989394	1.87825	0.874925
	2.12433	1.15384	1.7824	0.567604	1.43954	0.493043
	1.73982	0.702434	1.83294	1.19382	1.76935	1.01329
	1.21324	1.84393	2.02496	1.19038	1.67924	0.90242
	1.67827	1.34389	1.98322	1.29828	2.08493	0.390349
	1.55892	1.02483	1.91349	1.38925	2.21843	0.555924
