# Supplementary material for: X-linked myopathy with excessive autophagy: characterization and therapy testing in a zebrafish model
Source: EMBO Mol Med. 2025 Feb 24;17(4):823–40. doi: 10.1038/s44321-025-00204-8 (PMC11982336; doi:10.1038/s44321-025-00204-8)
Supplement: Supplementary file 6 — Source data Fig. 4 [file 44321_2025_204_MOESM6_ESM.zip › Figure 4/4E-I/4I.xlsx]

## Sheet: Sheet1
Quantification of autophagic flux assay
	GFP: RFP ratio
	Siblings	vma21Δ1/Δ1
	4.95008	5.43372
	4.47295	5.08092
	4.57003	6.15655
	3.99249	4.77126
	4.12273	4.4148
	4.03411	4.55586
	4.40627	5.25916
	3.96093	5.89847
	4.08421	4.48802
	3.96415	4.82837
	3.93344	4.35
	4.05569	4.48294
	3.64075	4.57684
	3.96784	4.37815
	4.13852	4.56846
	4.34812
	4.63236
