# Supplementary material for: X-linked myopathy with excessive autophagy: characterization and therapy testing in a zebrafish model
Source: EMBO Mol Med. 2025 Feb 24;17(4):823–40. doi: 10.1038/s44321-025-00204-8 (PMC11982336; doi:10.1038/s44321-025-00204-8)
Supplement: Supplementary file 7 — Source data Fig. 5 [file 44321_2025_204_MOESM7_ESM.zip]

Archive with 8 entries (8 files):
- Figure 5/5A.tif
- Figure 5/5B.tif
- Figure 5/5C.jpg
- Figure 5/5D.jpg
- Figure 5/5E- liver size quantification.xlsx
- Figure 5/5F.jpg
- Figure 5/5G.jpg
- Figure 5/5H Proportion with gallbladder fluorescence.xlsx
