# Supplementary material for: X-linked myopathy with excessive autophagy: characterization and therapy testing in a zebrafish model
Source: EMBO Mol Med. 2025 Feb 24;17(4):823–40. doi: 10.1038/s44321-025-00204-8 (PMC11982336; doi:10.1038/s44321-025-00204-8)
Supplement: Supplementary file 7 — Source data Fig. 5 [file 44321_2025_204_MOESM7_ESM.zip › Figure 5/5E- liver size quantification.xlsx]

## Sheet: Data to use
	Label	Area			Label	Area
1	cas9 only-1.czi:c:1/3 - cas9 only-1.czi #1	65865			vma21 crispants-1 repeat.czi:c:1/3 - vma21 crispants-1 repeat.czi #1	41354
2	cas9 only-2.czi:c:1/3 - cas9 only-2.czi #1	51924			vma21 crispants-2.czi:c:1/3 - vma21 crispants-2.czi #1	46163
3	cas9 only-3.czi:c:1/3 - cas9 only-3.czi #1	59770			vma21 crispants-3.czi:c:1/3 - vma21 crispants-3.czi #1	50826
4	cas9 only-4.czi:c:1/3 - cas9 only-4.czi #1	76641			vma21 crispants-4.czi:c:1/3 - vma21 crispants-4.czi #1	44636
5	cas9 only-5.czi:c:1/3 - cas9 only-5.czi #1	46254			vma21 crispants-5.czi:c:1/3 - vma21 crispants-5.czi #1	31758
6	cas9 only-6czi.czi:c:1/3 - cas9 only-6czi.czi #1	61967			vma21 crispants-6.czi:c:1/3 - vma21 crispants-6.czi #1	25515
7	cas9 only-7.czi:c:1/3 - cas9 only-7.czi #1	55328			vma21 crispants-7.czi:c:1/3 - vma21 crispants-7.czi #1	52350
8	cas9 only-8.czi:c:1/3 - cas9 only-8.czi #1	39639			vma21 crispants-8.czi:c:1/3 - vma21 crispants-8.czi #1	33358
9	cas9 only-9.czi:c:1/3 - cas9 only-9.czi #1	44195			vma21 crispants-9.czi:c:1/3 - vma21 crispants-9.czi #1	36981
10	cas9 only-10.czi:c:1/3 - cas9 only-10.czi #1	56967			vma21 crispants-10.czi:c:1/3 - vma21 crispants-10.czi #1	25198
11	cas9 only-11.czi:c:1/3 - cas9 only-11.czi #1	46464			vma21 crispants-11.czi:c:1/3 - vma21 crispants-11.czi #1	26820
12	cas9 only-12.czi:c:1/3 - cas9 only-12.czi #1	66546			vma21 crispants-12.czi:c:1/3 - vma21 crispants-12.czi #1	21612
13	cas9 only-13.czi:c:1/3 - cas9 only-13.czi #1	68559			vma21 crispants-13.czi:c:1/3 - vma21 crispants-13.czi #1	17361
14	cas9 only-14.czi:c:1/3 - cas9 only-14.czi #1	57992			vma21 crispants-14.czi:c:1/3 - vma21 crispants-14.czi #1	20046
15	cas9 only-1.czi:c:1/3 - cas9 only-1.czi #1	62286			vma21 crispants-15.czi:c:1/3 - vma21 crispants-15.czi #1	34206
16	cas9 only-2.czi:c:1/3 - cas9 only-2.czi #1	73237			crispants-1.czi:c:1/3 - crispants-1.czi #1	27416
17	cas9 only-3.czi:c:1/3 - cas9 only-3.czi #1	54291			crispants-2.czi:c:1/3 - crispants-2.czi #1	28908
18	cas9 only-4.czi:c:1/3 - cas9 only-4.czi #1	47892			crispants-3.czi:c:1/3 - crispants-3.czi #1	54291
19	cas9 only-5.czi:c:1/3 - cas9 only-5.czi #1	25795			crispants-4.czi:c:1/3 - crispants-4.czi #1	39052
20	cas9 only-6.czi:c:1/3 - cas9 only-6.czi #1	48859			crispants-5.czi:c:1/3 - crispants-5.czi #1	20655
21	cas9 only-7.czi:c:1/3 - cas9 only-7.czi #1	47157			crispants-6.czi:c:1/3 - crispants-6.czi #1	19830
22	cas9 only-8.czi:c:1/3 - cas9 only-8.czi #1	59487			crispants-8.czi:c:1/3 - crispants-8.czi #1	40379
23	cas9 only-9.czi:c:1/3 - cas9 only-9.czi #1	57993			crispants-9.czi:c:1/3 - crispants-9.czi #1	27735
24	cas9 only-10.czi:c:1/3 - cas9 only-10.czi #1	49430			crispants-10.czi:c:1/3 - crispants-10.czi #1	45468
25	cas9 only-11.czi:c:1/3 - cas9 only-11.czi #1	53044			crispants-11.czi:c:1/3 - crispants-11.czi #1	26262
26	cas9 only-12.czi:c:1/3 - cas9 only-12.czi #1	49755			crispants-12.czi:c:1/3 - crispants-12.czi #1	14254
27	cas9 only-13.czi:c:1/3 - cas9 only-13.czi #1	48237			crispants-13.czi:c:1/3 - crispants-13.czi #1	59142
28	cas9 only-14.czi:c:1/3 - cas9 only-14.czi #1	39350			Average	33762.1
29	cas9 only-15.czi:c:1/3 - cas9 only-15.czi #1	51417
30	cas9 only-16.czi:c:1/3 - cas9 only-16.czi #1	46308
	Average	53755
