# Supplementary material for: X-linked myopathy with excessive autophagy: characterization and therapy testing in a zebrafish model
Source: EMBO Mol Med. 2025 Feb 24;17(4):823–40. doi: 10.1038/s44321-025-00204-8 (PMC11982336; doi:10.1038/s44321-025-00204-8)
Supplement: Supplementary file 7 — Source data Fig. 5 [file 44321_2025_204_MOESM7_ESM.zip › Figure 5/5H Proportion with gallbladder fluorescence.xlsx]

## Sheet: Sheet1
Figure 5C- Proportion with fluorescence in the gallbladder
	Percent fluorescence in gallblladder	Number of fish
WT	79.9	29
vmaΔ1/Δ1	3.93	26
