# Supplementary material for: X-linked myopathy with excessive autophagy: characterization and therapy testing in a zebrafish model
Source: EMBO Mol Med. 2025 Feb 24;17(4):823–40. doi: 10.1038/s44321-025-00204-8 (PMC11982336; doi:10.1038/s44321-025-00204-8)
Supplement: Supplementary file 8 — Source data Fig. 6 [file 44321_2025_204_MOESM8_ESM.zip]

Archive with 1 entries (1 files):
- Figure 6/6A-D.xlsx
