# Supplementary material for: X-linked myopathy with excessive autophagy: characterization and therapy testing in a zebrafish model
Source: EMBO Mol Med. 2025 Feb 24;17(4):823–40. doi: 10.1038/s44321-025-00204-8 (PMC11982336; doi:10.1038/s44321-025-00204-8)
Supplement: Supplementary file 8 — Source data Fig. 6 [file 44321_2025_204_MOESM8_ESM.zip › Figure 6/6A-D.xlsx]

## Sheet: 6A
Figure 6A- Birefringence
Treatment	% Affected	% Unaffected	% Dead
Edaravone	0	88	12
LY294002	12	68	20
PF-06447475	54	32	14
MRT68921 HCl	0	84	16
GSK2578215A	4	56	40
GNE-0877	0	0	100
GNE-7915	0	96	4
PFK15	16	72	12
DC661	12	84	4
PHY34	28	68	4
CZC-54252	46.1538	53.8462	0
GNE-9605	32	60	8
MLi-2	20	72	8
LRRK2-IN-1	20	72	8
Lucanthone	14	60	26
CA-5f	24	64	12
SMER28	28	48	24
ULK-101	32	48	20
Autophinib	48	40	12
IITZ-01	20	40	40
Flubendazole	72	0	28
URMC-099	44	36	20
EAD-1	32	28	40
Lys05	28	64	8
Hydroxychloroquine sulfate	16	68	16
Spautin-1	24	48	28
PIK-III	20	56	24
NSC 185058	52	28	20
SBI-0206965	16	52	32
CZC-25146	12	60	28
ROC-325	8	68	24

## Sheet: 6B
Figure 6B- Long term survival
Time (days)	ROC-325	GSK2578215A	DC661	MRT68921 HCl	Lucanthone	CZC-25146	GNE7915	LY294002	Edaravone	Vehicle	Untreated
1	100	100	100	100	100	100	100	100	100	100	100
2	100	100	100	100	100	100	100	100	100	100	99
3	100	100	99	100	98	100	99	91	100	100	88
4	100	100	98	100	98	99	97	90	100	98	86
5	85	100	91	100	96	99	91	87	100	91	80
6	70	100	88	99	81	99	88	84	99	88	77
7	61	99	82	99	75	91	85	75	97	55	61
8	55	99	77	93	55	86	75	70	91	22	41
9	54	87	77	90	24	83	65	69	90	19	22
10	33	85	70	88	0	80	55	63	85	8	12
11	22	82	55	85	0	75	49	60	84	0	3
12	18	77	41	80	0	70	40	60	80	0	0
13	7	65	38	74	0	67	20	59	77	0	0
14	5	42	18	71	0	57	12	59	75	0	0
15	3	32	14	69	0	55	8	51	70	0	0
16	0	22	6	64	0	39	1	48	67	0	0
17	0	18	1	65	0	31	0	44	66	0	0
18	0	18	0	55	0	30	0	38	60	0	0
19	0	16	0	49	0	29	0	33	60	0	0
20	0	14	0	44	0	25	0	32	59	0	0
21	0	14	0	33	0	22	0	30	58	0	0

## Sheet: 6C
Figure 6C- Touch Evoked Escape response
Treatment	% Low/No Responder	% Medium Responder	% High Responder
Untreated	29	12	59
Vehicle	27.5	10.5	62
Edaravone	2.55	21.5	75.95
LY294002	4.7619	42.8571	52.3809
MRT68921 HCl	4.7619	33.3333	61.9048
GSK2578215A	23.5294	23.5294	52.9412
GNE-0877	100	0	0
GNE-7915	16.6667	25	58.3333
PFK15	9.09091	50	40.9091
DC661	8.33333	33.3333	58.3333
PHY34	40	20	40
PF-06447475	9.09091	36.3636	54.5455
CZC-54252	16	20	64
GNE-9605	20.8333	37.5	41.6667
MLi-2	17.3913	13.0435	69.5652
Lucanthone	16.2162	21.6216	62.1622
LRRK2-IN-1	34.7826	26.087	39.1304
CA-5f	31.8182	18.1818	50
SMER28	36.8421	10.5263	52.6316
ULK-101	0	55	45
Autophinib	38.0952	38.0952	23.8095
IITZ-01	20	40	40
Flubendazole	66.6667	27.7778	5.55556
URMC-099	15	45	40
EAD-1	6.66667	46.6667	46.6667
Lys05	26.087	43.4783	30.4348
Hydroxychloroquine sulfate	14.2857	33.3333	52.3809
Spautin-1	22.2222	5.55556	72.2222
PIK-III	36.8421	26.3158	36.8421
NSC 185058	25	40	35
SBI-0206965	0	29.4118	70.5882
CZC-25146	16.6667	22.2222	61.1111
ROC-325	5.26316	21.0526	73.6842

## Sheet: 6D
Figure 6D- proportion of drug-treated mutants with fluorescence in gallbladder
Treatment	% with fluorescence in gallbladder	N
vmaΔ1/Δ1 (DMSO)	22.2	10
vmaΔ1/Δ1 (Edavarone)	20	15
vmaΔ1/Δ1 (LY294002)	13.6	22
