# Supplementary material for: X-linked myopathy with excessive autophagy: characterization and therapy testing in a zebrafish model
Source: EMBO Mol Med. 2025 Feb 24;17(4):823–40. doi: 10.1038/s44321-025-00204-8 (PMC11982336; doi:10.1038/s44321-025-00204-8)
Supplement: Supplementary file 9 — Figure EV1 Source Data [file 44321_2025_204_MOESM9_ESM.zip]

Archive with 3 entries (3 files):
- Figure EV1/EV1a- b actin blot.tif
- Figure EV1/EV1a-LC3 blot.tif
- Figure EV1/EV1b-d Western blot quantification.xlsx
