# Supplementary material for: X-linked myopathy with excessive autophagy: characterization and therapy testing in a zebrafish model
Source: EMBO Mol Med. 2025 Feb 24;17(4):823–40. doi: 10.1038/s44321-025-00204-8 (PMC11982336; doi:10.1038/s44321-025-00204-8)
Supplement: Supplementary file 9 — Figure EV1 Source Data [file 44321_2025_204_MOESM9_ESM.zip › Figure EV1/EV1b-d Western blot quantification.xlsx]

## Sheet: Sheet1
EV1b	LC3-I
EtOH concentration	0	0.05	0.5	1
	1	1.78347	2.38243	1.44394
	1.08925	1.39329	2.34389	1.57894
	1.02849	1.38293	1.83494	1.03844
	0.989348	1.18892	2.74839	1.51238
	1.08535	1.29803	2.19013	1.10893
EV1c	LC3-II
	0	0.05	0.5	1
	1	1.09393	0.902839	1.11083
	1.0383	0.939844	0.989284	1.08923
	1.00844	1.01476	0.909242	1.09463
	1.08324	1.0344	1.07983	1.04983
	1.02489	0.989104	0.892884	1.06783
EV1d	LC3-II/LC3-I
	0	0.05	0.5	1
	2.00891	1.32343	0.728422	1.2932
	2.18433	1.18923	0.792487	1.02094
	1.89285	1.28493	1.28329	0.48934
	1.58395	1.54353	0.765284	1.08294
	2.21383	1.19921	0.512831	0.829131
