# Supplementary material for: X-linked myopathy with excessive autophagy: characterization and therapy testing in a zebrafish model
Source: EMBO Mol Med. 2025 Feb 24;17(4):823–40. doi: 10.1038/s44321-025-00204-8 (PMC11982336; doi:10.1038/s44321-025-00204-8)
Supplement: Supplementary file 10 — Figure EV2 Source Data [file 44321_2025_204_MOESM10_ESM.zip]

Archive with 6 entries (6 files):
- Figure EV2/EV2- Western blot quantification.xlsx
- Figure EV2/EV2a- beta actin blot.tif
- Figure EV2/EV2a- Lc3 blot.tif
- Figure EV2/EV2c- beta actin blot.tif
- Figure EV2/EV2c- p62 blot.tif
- Figure EV2/EV2e- Atg6 and beta actin blot.jpg
