# Supplementary material for: X-linked myopathy with excessive autophagy: characterization and therapy testing in a zebrafish model
Source: EMBO Mol Med. 2025 Feb 24;17(4):823–40. doi: 10.1038/s44321-025-00204-8 (PMC11982336; doi:10.1038/s44321-025-00204-8)
Supplement: Supplementary file 10 — Figure EV2 Source Data [file 44321_2025_204_MOESM10_ESM.zip › Figure EV2/EV2- Western blot quantification.xlsx]

## Sheet: LC3
	Relative fold change normalized to beta-actin
	Untreated	Vehicle	Edaravone	LY294002	GNE-7915	CZC-25146	Lucanthone	MRT68921 HCl	DC661	GSK2578215A	ROC-325
Replicate 1	1	0.45	1.12	0.05	0.69	0.78	0.99	0.59	0.81	1.23	0.32
Replicate 2	1.02	0.55	1.15	0.08	0.71	0.9	1.03	0.55	0.83	1.29	0.33
Replicate 3	1.04	0.54	1.03	0.09	0.67	0.81	1.02	0.57	0.84	1.3	0.39

## Sheet: P62
	Relative fold change normalized to beta-actin
	Untreated	Vehicle	Edaravone	LY294002	GNE-7915	CZC-25146	Lucanthone	MRT68921 HCl	DC661	GSK2578215A	ROC-325
Replicate 1	1	0.99	0.65	0.79	0.99	0.95	0.98	0.92	1.03	1.28	1.38
Replicate 2	1.03	0.92	0.57	0.77	1.02	1.05	1.07	0.99	1.04	1.31	1.4
Replicate 3	1.01	0.91	0.53	0.74	1.01	1	1.03	0.9	1.07	1.33	1.42

## Sheet: atg6
	Relative fold change normalized to beta-actin
	Untreated	Vehicle	Edaravone	LY294002	GNE-7915	CZC-25146	Lucanthone	MRT68921 HCl	DC661	GSK2578215A	ROC-325
Replicate 1	1	1	0.83	0.19	1.2	1.05	0.91	0.91	0.93	1.01	1.01
Replicate 2	1.02	0.99	0.89	0.21	1.13	1.12	0.9	0.9	0.99	0.99	1
Replicate 3	0.99	1.01	0.82	0.13	1.14	1.04	0.93	0.89	0.97	0.98	1
